# Supplementary material for: Sweet Talk: A Qualitative Study Exploring Attitudes towards Sugar, Sweeteners and Sweet-Tasting Foods in the United Kingdom
Source: Foods. 2021 May 24;10(6):1172. doi: 10.3390/foods10061172 (PMC8225159; doi:10.3390/foods10061172)
Supplement: Supplementary file 1 [file foods-10-01172-s001.zip]

Archive with 1 entries (1 files):
- foods-1176262-supplementary.pdf
